# Supplementary material for: Effect of Spanish-Style Table Olive Processing on Fatty Acid Profile: A Compositional Data Analysis (CoDA) Approach
Source: Foods. 2022 Dec 13;11(24):4024. doi: 10.3390/foods11244024 (PMC9777950; doi:10.3390/foods11244024)
Supplement: Supplementary file 1 [file foods-11-04024-s001.zip]

Archive with 1 entries (1 files):
- foods-2042774-supplementary.pdf
